# Supplementary material for: Development and Experimental Validation of a Novel Prognostic Signature for Gastric Cancer
Source: Cancers (Basel). 2023 Mar 5;15(5):1610. doi: 10.3390/cancers15051610 (PMC10000504; doi:10.3390/cancers15051610)
Supplement: Supplementary file 1 [file cancers-15-01610-s001.zip]

Archive with 3 entries (3 files):
- Figure legends_right version.pdf
- Sfigure.pdf
- Supplementary Data.xlsx
